# Supplementary material for: Plastomes of Bletilla (Orchidaceae) and Phylogenetic Implications
Source: Int J Mol Sci. 2022 Sep 5;23(17):10151. doi: 10.3390/ijms231710151 (PMC9456473; doi:10.3390/ijms231710151)
Supplement: Supplementary file 1 [file ijms-23-10151-s001.zip]

Archive with 2 entries (2 files):
- FigS1.pdf
- Supplementary_material.xlsx
