# Supplementary material for: Plastomes of Bletilla (Orchidaceae) and Phylogenetic Implications
Source: Int J Mol Sci. 2022 Sep 5;23(17):10151. doi: 10.3390/ijms231710151 (PMC9456473; doi:10.3390/ijms231710151)
Supplement: Supplementary file 1 [file ijms-23-10151-s001.zip › Supplementary_material.xlsx]

## Sheet: Table S1
Table S1. List of genes found in the 4 new plastomes in this study.
Category	Group of gene	Gene name						Number
Photosynthetic	Subunits of photosystem I	psaA	psaB	psaC	psaI	psaJ		5
	Subunits of photosystem II	psbA	psbB	psbC	psbD	psbE	psbF	15
		psbH	psbI	psbJ	psbK	psbL	psbM
		psbN	psbT	psbZ
	Subunits of NADH dehydrogenase	ndhAa	ndhBa,d	ndhC	ndhD	ndhE	ndhF	12
		ndhG	ndhH	ndhI	ndhJ	ndhK
	Subunits of cytochrome b/f complex	petA	petBa	petDa	petG	petL	petN	6
	Subunits of ATP synthase	atpA	atpB	atpE	atpFa	atpH	atpI	6
	Assembly/stability of photosystem I	ycf3b	ycf4					2
	Large subunit of rubisco	rbcL						1
Gene expression machinery	Proteins of large ribosomal subunit	rpl2a,d	rpl14	rpl16a	rpl20	rpl22	rpl23d	11
		rpl32	rpl33	rpl36
	Proteins of small ribosomal subunit	rps2	rps3	rps4	rps7d	rps8	rps11	15
		rps12b,d	rps14	rps15	rps16a	rps18	rps19d
	Subunits of RNA polymerase	rpoA	rpoB	rpoC1a	rpoC2			4
	Translaton initiation factor	infA						1
	Ribosomal RNAs	rrn4.5d	rrn5d	rrn16d	rrn23d			8
	Transfer RNAs	trnA-UGCa,d	trnC-GCA	trnD-GUC	trnE-UUC	trnF-GAA	trnfM-CAU	38
		trnG-GCC	trnG-UCC	trnH-GUGd	trnI-CAUd	trnI-GAUa,d	trnK-UUUa
		trnL-CAAd	trnL-UAAa	trnL-UAG	trnM-CAU	trnN-GUUd	trnP-UGG
		trnQ-UUG	trnR-ACGd	trnR-UCU	trnS-GCU	trnS-GGA	trnS-UGA
		trnT-GGU	trnT-UGU	trnV-GACd	trnV-UACa	trnW-CCA	trnY-GUA
Others	Acetyl-CoA carboxylate	accD						1
	Cytochrome c-type synthesis	ccsA						1
	Carbon metabolism	cemA						1
	Maturase	matK						1
	Protease	clpPb						1
	Component of TIC complex	ycf1c,d						2
	ATP binding/ATP hydrolysis activity	ycf2d						2
	Hypothetical proteins	ycf15c,d						2
Total	135
a Gene contains one intron
b Gene contains two introns
c Pseudo gene
d Gene with two copies

## Sheet: Table S2
Table S2. The codon aversion motifs identified from 53 CDSs in 5 species.
Taxa	accD	atpA	atpB	atpE	atpF	atpI	ccsA	cemA	clpP	matK	ndhA	ndhB	ndhC	ndhD	ndhE	ndhF	ndhG	ndhH	ndhI	ndhJ	ndhK	petA	petB	petD	psaA	psaB	psbA	psbB	psbC	psbD	rbcL	rpl2	rpl14	rpl16	rpl20	rpl21	rpl22	rpl23	rpoc1	rpoc2	rps2	rps3	rps4	rps7	rps8	rps11	rps12	rps14	rps18
B. formosana	CCG,CGG,CGA	CCG,UGC,UGG,CAC,AAC	UGC,UGG	UUU,UCA,UCG,UAC,UGC,CCG,CAC,CAG,CGU,CGC,AGC	CCU,CCC,CCG,CGC,AAC,GAC,GGC	CUC,UCG,UGC,CAC,CGU,CGC,AGG	UGU,CUG,CAC,CGC,CGA,CGG,GAG	UGC,CCG,CGC,CGA,CGG,GCC,GCG,GGC,GGG	UGC,CAG	ACG,GCG	UCG,CUG,CCG,CGC	CCG,AGG	UCC,UCG,UGU,UGC,CUC,CAU,CAG,CGC,CGG,ACU,ACC,ACA,AAU,AAC,AGA,AGG,GAC,GAG,GGC	GCG	UGC,UGG,CCU,CCC,CCA,CCG,CAC,CAG,CGC,ACC,ACG,AAG,AGG,GAC,GGC	UGC,ACG	UCG,UAC,UGC,CUA,CCG,CAC,CGC,CGA,AAA,AAG,AGC,GUC,GCG,GAG	UCG,UGC,ACC	CUC,CUA,CUG,CCG,CAG,CGG,ACG,AGC,AGA,GUG,GCG	UCG,CUC,CUG,ACA,AAC,AGC,GCG,GGG	CUG,UGC,CGG,GCG	CUA,CGC,CGG	UGC,CCG,CAG,AAU,AGA,AGG	UCU,UCG,UGC,CUC,CUG,CAG,CGA,CGG,ACG,AAC,AGU,AGC,AGG,GCC	\	\	UCG,CUC,CCC,CGG,ACG,AAA,AAG	GAG	UCA,UGC,CGG	UCG,UGC,CCG,CAC,AAG,AGC	UCG,CUC,AUA	UUC	UUC,UCU,UCC,UCG,UAC,UGC,UGG,CUG,CCG,ACA,AAG,AGC,AGG,GUC,GCC,GAG,GGG	UUC,UUA,UUG,UAC,CUA,CUG,CCA,CAC,CGC,CGG,ACG,AAC,AGC,AGG,GUC,GUG,GAU,GAG	UCC,UCG,UGC,CUC,CCU,CCC,CCA,CCG,CAG,CGC,AAC,GUC,GUG,GAC,GAA,GGU,GGC	UCC,UCG,UGC,CUC,CCU,CCC,CCA,CCG,CAG,CGC,AAC,GUC,GUG,GAC,GAA,GGU,GGC	UCC,UCG,UGC,CUC,CCU,CCC,CCA,CCG,CAG,CGC,AAC,GUC,GUG,GAC,GAA,GGU,GGC	UCC,UCG,UGC,CUC,CCU,CCC,CCA,CCG,CAG,CGC,AAC,GUC,GUG,GAC,GAA,GGU,GGC	\	\	CUA,CAC,CGC,GUG	UCG,UAC,UGC,CUG,CCG,ACC,AGC,GCG	UCG,UGU,CUC,AGC,AGG,GCA,GCG	CUC,UAC,UGU,UGC,CAG,CGG,ACC,ACG,AGC,AGG,GUC,GAC	UCG,UAC,UGC,CUC,CUG,CCA,CCG,CAC,CAG,CGC,CGG,ACG,GUC,GCA,GCG,GAG,GGC	UUG,UCG,UAC,UGC,CUU,CUG,CAC,AUC,ACC,ACG,AGC,AGG,GUC,GAG,GGC	UUC,UUG,UCC,UCG,UAC,UGC,UGG,CUG,CCG,CGG,AGU,AGC,GCG,GAC,GAG	UUC,UAC,UGC,CUC,CUG,CCG,CGG,AUC,ACU,ACG,GUC,GUA,GUG,GCU,GCC,GAU,GGU,GGG	UUC,UCA,UAC,UGU,UGC,UGG,CUU,CUC,CUA,CUG,CCG,CAU,CAC,CAG,CGC,ACA,AGC,GUU,GUC,GUA,GCC,GCA,GCG,GAC,GGC
B. ochracea	CCG,CGG,CGA	UGC,UGG,CCG,CAC,AAC	UGC,UGG	UUU,UCA,UCG,UAC,UGC,CCG,CAC,CAG,CGU,CGC,AGC	CCU,CCC,CCG,CGC,AAC,GAC,GGC	UCG,UGC,CUC,CAC,CGU,CGC,AGA,AGG	UGU,CUG,CAC,CGC,CGA,CGG,GAG	UGC,CCG,CGC,CGA,CGG,AGC,GCC,GCG,GGC,GGG	UGC,CAG	ACG,GCG	UCG,UGC,CAU,CGC,AGC,GAC	CCG,AGG	UCC,UCG,UGU,UGC,CUC,CAU,CAG,CGC,CGG,ACU,ACC,ACA,AAU,AAC,AGA,AGG,GAC,GAG,GGC	GCG	UGC,UGG,CCU,CCC,CCA,CCG,CAC,CAG,CGC,ACC,ACG,AAG,AGG,GAC,GGC	UGC,ACG	UCG,UAC,UGC,CUA,CCG,CAC,CGC,CGA,AAA,AAG,AGC,GUC,GCG,GAG	UCG,UGC,ACC	CUC,CUA,CUG,CCG,CAG,CGG,ACG,AGC,AGA,GUG,GCG	UCG,CUC,CUG,ACA,AAC,AGC,GCG,GGG	CUG,UGC,CGG,GCG	CUA,CGC,CGG	UGC,CCG,CAG,AAU,AGA,AGG	UCU,UCG,UGC,CUC,CUG,CAG,CGA,CGG,ACG,AAC,AGU,AGC,AGG,GCC	\	\	UCG,CUC,CCC,CGG,ACG,AAA,AAG	GAG	UCA,UGC,CGG	UCG,UGC,CCG,CAC,AAG,AGC	UCG,CUC,AUA	UUC	UUC,UCU,UCC,UCG,UAC,UGC,UGG,CUG,CCG,ACA,AAG,AGC,AGG,GUC,GCC,GAG,GGG	UUC,UUA,UUG,UAC,CUA,CUG,CCA,CAC,CGC,CGG,ACG,AAC,AGC,AGG,GUC,GUG,GAU,GAG	UCC,UCG,UGC,CUC,CCU,CCC,CCA,CCG,CAG,CGC,AAC,GUC,GUG,GAC,GAA,GGU,GGC	UCC,UCG,UGC,CUC,CCU,CCC,CCA,CCG,CAG,CGC,AAC,GUC,GUG,GAC,GAA,GGU,GGC	UCC,UCG,UGC,CUC,CCU,CCC,CCA,CCG,CAG,CGC,AAC,GUC,GUG,GAC,GAA,GGU,GGC	UCC,UCG,UGC,CUC,CCU,CCC,CCA,CCG,CAG,CGC,AAC,GUC,GUG,GAC,GAA,GGU,GGC	\	\	CUA,CAC,CGC,GUG	UCG,UAC,UGC,CUG,CCG,ACC,AGC,GCG	UCG,UGU,CUC,AGC,AGG,GCA,GCG	CUC,UAC,UGU,UGC,CAG,CGG,ACC,ACG,AGC,AGG,GUC,GAC	UCG,UAC,UGC,CUC,CUG,CCA,CCG,CAC,CAG,CGC,CGG,ACG,GUC,GCA,GCG,GAG,GGC	UUG,UCG,UAC,UGC,CUU,CUG,CCG,CAC,AUC,ACC,ACG,AGC,AGG,GUC,GAG,GGC	UUC,UUG,UCC,UCG,UAC,UGC,UGG,CUC,CUG,CCG,CGG,AGU,AGC,GCG,GAC,GAG	UUC,UAC,UGC,CUC,CUG,CCG,CGG,AUC,ACU,ACG,GUC,GUA,GUG,GCU,GCC,GAU,GGU,GGG	UUC,UCA,UAC,UGU,UGC,UGG,CUU,CUC,CUA,CUG,CCG,CAU,CAC,CAG,CGC,ACA,AGC,GUU,GUC,GUA,GCC,GCA,GCG,GAC,GGC
B. sitriata	CCG,CGG,CGA	UGC,UGG,CCG,CAC,AAC	UGC,UGG	UUU,UCA,UCG,UAC,UGC,CCG,CAC,CAG,CGU,CGC,AGC	CCU,CCC,CCG,CGC,AAC,GAC,GGC	UCG,UGC,CUC,CAC,CGU,CGC,AGA,AGG	UGU,CUG,CAC,CGC,CGA,CGG,GAG	UGC,CCG,CGC,CGA,CGG,AGC,GCC,GCG,GGC,GGG	UGC,CAG	ACG,GCG	UCG,UGC,CAU,CAC,CGC,CGG,AGC,GAC	CCG,AGG	UCC,UCG,UGU,UGC,CUC,CAU,CAG,CGC,CGG,ACU,ACC,ACA,AAU,AAC,AGA,AGG,GAC,GAG,GGC	GCG	UGC,UGG,CCU,CCC,CCA,CCG,CAC,CAG,CGC,ACC,ACG,AAG,AGG,GAC,GGC	UGC,ACG	UCG,UAC,UGC,CUA,CCG,CAC,CGC,CGA,AAA,AAG,AGC,GUC,GCG,GAG	UCG,UGC,ACC	CUC,CUA,CUG,CCG,CAG,CGG,ACG,AGC,AGA,GUG,GCG	UCG,CUC,CUG,ACA,AAC,AGC,GCG,GGG	UGC,CUG,CGG,GCG	CUA,CGC,CGG	UGC,CCG,CAG,AAU,AGA,AGG	UCU,UCG,UGC,CUC,CUG,CAG,CGA,CGG,ACG,AAC,AGU,AGC,AGG,GCC	\	\	UCG,CUC,CCC,CGG,ACG,AAA,AAG	GAG	UCA,UGC,CGG	UCG,UGC,CCG,CAC,AAG,AGC	UCG,CUC,AUA,AGG	UUC	UUC,UCU,UCC,UCG,UAC,UGC,UGG,CUG,CCG,ACA,AAG,AGC,AGG,GUC,GCC,GAG,GGG	UUC,UUA,UUG,UAC,CUA,CUG,CCA,CAC,CGC,CGG,ACG,AAC,AGC,AGG,GUG,GAU,GAG	UCC,UCG,UGC,CUC,CCU,CCC,CCA,CCG,CAG,CGC,AAC,GUC,GUG,GAC,GAA,GGU,GGC	UCC,UCG,UGC,CUC,CCU,CCC,CCA,CCG,CAG,CGC,AAC,GUC,GUG,GAC,GAA,GGU,GGC	UCC,UCG,UGC,CUC,CCU,CCC,CCA,CCG,CAG,CGC,AAC,GUC,GUG,GAC,GAA,GGU,GGC	UCC,UCG,UGC,CUC,CCU,CCC,CCA,CCG,CAG,CGC,AAC,GUC,GUG,GAC,GAA,GGU,GGC	\	\	CUA,CAC,CGC,GUG	UCG,UAC,UGC,CUG,CCG,ACC,AGC,GCG	UCG,UGU,CUC,AGC,AGG,GCA,GCG	CUC,UAC,UGU,UGC,CAG,CGG,ACC,ACG,AGC,AGG,GUC,GAC	UCG,UAC,UGC,CUC,CUG,CCA,CCG,CAC,CAG,CGC,CGG,ACG,GUC,GCA,GCG,GAG,GGC	UUG,UCG,UAC,UGC,CUU,CUG,CAC,AUC,ACC,ACG,AGC,AGG,GUC,GAG,GGC	UUC,UUG,UCC,UCG,UAC,UGC,UGG,CUC,CUG,CCG,CGG,AGU,AGC,GCG,GAC,GAG	UUC,UAC,UGC,CUC,CUG,CCG,CGG,AUC,ACU,ACG,GUC,GUA,GUG,GCU,GCC,GAU,GGU,GGG	UUC,UCA,UAC,UGU,UGC,UGG,CUU,CUC,CUA,CUG,CCG,CAU,CAC,CAG,CGC,ACA,AGC,GUU,GUC,GUA,GCC,GCA,GCG,GAC,GGC
B. sinensis	CGG,CCG	UGC,UGG,CCG,CAC,AAC,AGG,GUC	UGC,UGG	UUU,UCA,UCG,UAC,UGC,CCG,CAC,CAG,CGU,CGC,AGC,GUU,GGG	UCG,CCU,CCC,CCG,CGC,ACG,AAC,GCG,GAC,GGC	UCG,UGC,CUG,CAC,CGU,CGC,AGG	CUG,CAC,CGC,CGA,CGG,AGG,GAG	UGC,CCG,CGC,CGA,CGG,ACG,AGC,GCC,GCG,GGC,GGG	UGC,CAG	CCG,ACG,GGC	UGC,CAU,CGC,CGG,AGC,GAC	CCG,AGG	UCC,UCG,UGU,UGC,CUC,CAU,CAG,CGU,CGG,ACU,ACC,ACA,AAU,AAC,AGA,GAG,GGC	\	UAC,UGC,UGG,CCU,CCC,CCA,CCG,CAC,CAG,CGC,ACC,ACG,AAG,AGG,GAC,GGC,GGG	UGC,ACG,GCG	UCG,UAC,UGC,CUA,CCG,CAC,CGC,CGA,AAA,AAG,AGG,GUC,GAG,GGC	UCG,UGC,CUC,CCG,ACC	CUC,CUG,CCG,CAG,ACG,AGC,GUG,GCA,GCG	UCG,CUC,CUG,ACA,AAC,AGC,GCG,GGG	UGC,CUG,CAU,GCG	UGC,CUC,CUA,CGC,CGG	UGC,CCG,AAU,AGA,AGG	UCU,UCG,UGC,CUC,CUG,CAG,CGA,CGG,ACG,AGU,AGC,AGG,GCC,GAC	\	\	UCG,CUC,CCC,CCG,ACG,AAA,AAG,GGG	GAG	UCA,UGC,CGG	UCG,UGC,CCG,CAC,AAG,AGC	UCG,CUC,AGG	UUC	UUC,UCU,UCC,UCG,UAC,UGC,UGG,CUG,CCG,CAC,ACA,AAG,AGC,AGG,GAG,GGG	UUC,UUA,UUG,UAC,CUA,CUG,CCA,CAC,CGG,ACG,AAC,AGC,AGG,GUC,GUG,GAU,GAG	UCG,UGC,CUC,CCU,CCC,CCA,CCG,CAG,CGC,AAC,GUC,GUG,GAC,GAA,GGU,GGC	UCG,UGC,CUC,CCU,CCC,CCA,CCG,CAG,CGC,AAC,GUC,GUG,GAC,GAA,GGU,GGC	UCG,UGC,CUC,CCU,CCC,CCA,CCG,CAG,CGC,AAC,GUC,GUG,GAC,GAA,GGU,GGC	UCG,UGC,CUC,CCU,CCC,CCA,CCG,CAG,CGC,AAC,GUC,GUG,GAC,GAA,GGU,GGC	\	\	UCC,CUA,CAC,CGC,CGG,AGC,GUG	UAC,UGC,CUG,CCG,AGC,GCG	UGU,CUC,AGC,GCA,GCG	CUC,UAC,UGU,UGC,CAG,CGG,ACC,ACG,AGC,AGG,GUC,GAC	UCG,UAC,UGC,CUC,CUG,CCA,CCG,CAC,CAG,CGC,CGG,ACG,AGC,GUC,GCA,GCG,GAG	UUG,UCG,UAC,UGC,CUU,CUG,CAC,AUC,ACC,ACG,AGC,AGG,GUC,GAG	UUC,UUG,UCC,UCG,UAC,UGC,UGG,CUC,CUG,CCG,CGG,AGU,AGC,GCG,GAC,GAG	UUC,UAC,UGC,CUC,CUG,CCG,CGG,AUC,ACU,ACG,GUC,GUA,GUG,GCU,GCC,GAU,GGG	UUC,UCA,UAC,UGU,UGC,UGG,CUC,CUA,CUG,CCG,CAU,CAC,CAG,CGC,ACA,AGC,GUU,GUC,GUA,GCC,GCA,GCG,GAC,GGC
A. graminifolia	CGG,CCG	UGC,UGG,CCG,CAC,AAC,GUC	UGC,UGG	UUU,UCA,UCG,UAC,UGC,CCG,CAC,CAG,CGU,CGC,AGC,GUU	UCG,CCU,CCC,CCG,CGC,ACG,AAC,GCG,GAC,GGC	UCG,UGC,CUG,CAC,CGU,CGC,AAC,AGA	CUG,CAC,CGC,CGA,CGG,GCG	UGC,CCG,CGC,CGA,CGG,AGC,GCC,GCG,GGC,GGG	UGC,CCG,CAG	ACG,GCA,GCG	UGC,CAU,CGC,CGG,AGC	CCG,CGC,AGG	UCC,UCG,UGU,UGC,CUC,CAU,CAG,CGC,CGG,ACU,ACC,ACA,AAU,AAC,AGA,GAC,GAG,GGC	GCG	UGC,UGG,CCU,CCC,CCA,CCG,CAC,CAG,CGC,ACC,ACG,AAG,AGG,GAC,GGC	UGC,ACG	UCG,UAC,UGC,CUA,CCG,CAC,CGC,CGA,AAA,AAG,AGC,GUC,GCG,GAG,GGC	UCG,UGC,ACC	CUC,CUG,CCG,CAG,ACG,AGC,AGA,GUG,GCG	UCG,CUC,CUG,AAC,AGC,GCG,GGG	UGC,CUG,CGG,GCG	CUA,CCG,CGC,CGG	UGC,CCG,AGA	UCU,UCG,UGC,CUC,CUG,CAG,CGC,CGA,CGG,AAC,AGU,AGC,AGG,GCC,GAC	\	\	CUC,CCC,CCG,CGG,ACG,AAA	GAG	UCA,UGC,CGG	UCG,UGC,CCG,CAC,AAG,AGC	UCG,CUC	UUC	UUC,UCU,UCC,UCG,UAC,UGC,UGG,CUG,CCG,ACA,AAG,AGC,AGG,GUC,GCC,GAG,GGG	UUC,UUG,UAC,CUC,CUA,CUG,CCA,CAC,CGG,ACG,AGC,AGG,GUC,GUG,GAU,GAG	UCG,UGC,CUC,CCU,CCC,CCA,CCG,CAG,CGC,AAC,GUC,GUG,GAC,GAG,GGU,GGC	UCG,UGC,CUC,CCU,CCC,CCA,CCG,CAG,CGC,AAC,GUC,GUG,GAC,GAG,GGU,GGC	UCG,UGC,CUC,CCU,CCC,CCA,CCG,CAG,CGC,AAC,GUC,GUG,GAC,GAG,GGU,GGC	UCG,UGC,CUC,CCU,CCC,CCA,CCG,CAG,CGC,AAC,GUC,GUG,GAC,GAG,GGU,GGC	\	\	UCC,CUA,CAC,CGC,GUG,GCG	UCG,UAC,UGC,CUG,CCG,AGC,GCG	UCG,UGU,CUC,AGC,AGG,GCA,GCG	CUC,UAC,UGU,UGC,CUC,CAG,CGG,ACC,ACG,AGC,AGG,GUC,GAC	UCG,UAC,UGC,CUC,CUG,CCC,CCA,CCG,CAC,CAG,CGC,CGG,ACG,GUC,GCA,GCG,GAG,GGC	UUG,UCG,UAC,UGC,CUU,CUG,CAC,AUC,ACC,ACG,AGC,AGG,GUC,GAC	UUC,UCC,UCG,UAC,UGC,UGG,CUC,CUG,CCG,CGG,AGC,GAC,GAG	UUC,UAC,UGC,CUC,CUG,CCG,CGG,AUC,ACU,ACG,GUC,GUA,GUG,GCU,GCC,GAU,GGU,GGG	UUC,UCA,UAC,UGU,UGC,UGG,CUC,CUA,CUG,CCG,CAU,CAC,CAG,CGC,ACA,AGC,GUU,GUC,GUA,GCC,GCA,GCG,GAC,GGC
[truncated: 4 more columns]

## Sheet: Table S3
Table S3. The location of 4 collected Bletilla species.
Species	Location	Latitude (N)	Longitude (E)
Bletilla formosana	Huangnicun in Yunnan Province	25°01′58.87″	99°04′11.32
Bletilla ochracea	Dujiangyan in Sichuan Province	31°04′55.50″	103°43′07.65″
Bletilla sinensis	Xinxianxiangdimicun in Yunan Province	23°02′29.61″	103°31′24.20″
Bletilla striata	Wuhu in Anhui Province	31°18′06.16″	118°22′27.48″

## Sheet: Table S4
Table S4. Species of plastomes examined for the phylogeny in this study.
Species	Accession No.	Genome size (bp)
Arundina graminifolia	MN171408	159,482 bp
Bletilla formosana	OP104328	160,022 bp
Bletilla ochracea	OP104329	160,168 bp
Bletilla sinensis	MT806143	156,942 bp
Bletilla striata	OP104330	159,484 bp
Bulleyia yunnanensis	NC_052739	159,581 bp
Coelogyne barbata	NC_050858	160,093 bp
Coelogyne corymbosa	NC_062713	159,012 bp
Coelogyne fimbriata	NC_050687	158,935 bp
Coelogyne flaccida	NC_063910	160,433 bp
Coelogyne ovalis	NC_061977	160,040 bp
Panisea uniflora	NC_052740	159,341 bp
Pholidota articulata	NC_050859	160,114 bp
Pholidota imbricata	NC_048955	159,292 bp
Pholidota longipes	NC_057974	157,423 bp
Pholidota yunnanensis	NC_050285	159,729 bp
Pleione albiflora	NC_063635	158,432 bp
Pleione arunachalensis	NC_063638	158,440 bp
Pleione aurita	NC_063659	158,984 bp
Pleione bulbocodioides	NC_036342	159,269 bp
Pleione coronaria	NC_063639	158,072 bp
Pleione dilamellata	NC_063656	159,251 bp
Pleione formosana	NC_042197	159,843 bp
Pleione grandiflora	NC_063651	158,872 bp
Pleione hookeriana	MZ958823	158,930 bp
Pleione humilis	NC_063640	158,472 bp
Pleione limprichtii	OK047494	158,756 bp
Pleione maculata	MW699846	158,394 bp
Pleione microphylla	NC_063657	158,808 bp
Pleione praecox	MZ958821	158,290 bp
Pleione saxicola	NC_063642	158,976 bp
Pleione scopulorum	NC_063643	158,870 bp
Pleione vietnamensis	NC_063654	157,964 bp
Pleione yunnanensis	OK047493	158,970 bp
Thunia alba	NC_056197	159,948 bp
Thuniopsis cleistogama	NC_062961	159,550 bp
Liparis loeselii	MF374688	153,687 bp
Liparis auriculata	NC_046800	153,460 bp

## Sheet: Table S5
Table S5. The data involved in the phylogeny based on six cpDNA loci from NCBI.
Scientific name	ccsA	matK	pasB	rbcL	rpoC1	ycf1
Arethusa bulbosa		AF263624	AY380938
Calopogon tuberosus		AF263635			MT212320	MN889907
Eleorchis japonica		AF263657		AF264166	MT212336	MN889923
Otochilus albus		KT001530
Otochilus fuscus		MW824547		MW888289
Otochilus lancilabius		KT001534
Otochilus porrectus		MW862232		MN877316	MT212341
Pholidota cantonensis						KP759966
Pholidota chinensis	KF361589	KF361635		MN877319	MT212344	KF361681
Pholidota pallida		JN004571		JN005636	JN005292
Pholidota protracta		KX298576
